# Supplementary material for: Milk Lipids as Bioactive Modulators of the Bacterial Proteome: Mechanisms Linking Dairy Management to Microbial Performance
Source: Animals (Basel). 2026 Feb 3;16(3):477. doi: 10.3390/ani16030477 (PMC12896685; doi:10.3390/ani16030477)
Supplement: Supplementary file 1 [file animals-16-00477-s001.zip]

Archive with 1 entries (1 files):
- animals-4071760-supplementary.pdf
